# Supplementary material for: Conserved Microsatellites in Ants Enable Population Genetic and Colony Pedigree Studies across a Wide Range of Species
Source: PLoS One. 2014 Sep 22;9(9):e107334. doi: 10.1371/journal.pone.0107334 (PMC4170976; doi:10.1371/journal.pone.0107334)
Supplement: File S1 — Contains Tables S1 and S2 described below. Table S1. Details of microsatellite loci in eight ant genomes. Numbers in parentheses behind the size of the targeted fragment indicate that there are a number of unknown ("N") bases inserted into the available genome sequence. In some cases, these can be larger stretches of "N" bases in the published genome assembly. This number is included in the total size of the targeted fragment. In most cases, this implies that the given size of the targeted fragment is probably imprecise. The column "Size of targeted fragment in base pairs" thus gives "Total base pairs (number of N bases among the total base pairs)". Some loci have multiple motifs listed. All motifs are in the same region and are included in the size of the targeted fragment. Table S2. Physical linkage of microsatellite loci. X indicates where two loci are on the same scaffold in that species. Order of species left to right in every box is P. barbatus, H. saltator, At. cephalotes, Ce. biroi, L. humile, Ca. floridanus, S. invicta, Ac. echinatior. (XLSX) [file pone.0107334.s001.xlsx]

## Sheet: Table S1
	Table S1. Details of microsatellite loci in eight ant genomes
	Numbers in parentheses behind the size of the targeted fragment indicate that there are a number of unknown ("N") bases inserted into the available genome sequence. In some cases, these can be larger stretches of "N" bases in the published genome assembly. This number is included in the total size of the targeted fragment. In most cases, this implies that the given size of the targeted fragment i…
		Pogonomyrmex barbatus				Harpegnathos saltator				Atta cephalotes				Cerapachys biroi				Linepithema humile				Camponotus floridanus				Solenopsis invicta				Acromyrmex echinatior
Locus	Primer sequence (5'-3')	Scaffold number	Position on scaffold	Size of targeted fragment in base pairs	Motif	Scaffold number	Position on scaffold	Size of targeted fragment in base pairs	Motif	Scaffold number	Position on scaffold	Size of targeted fragment in base pairs	Motif	Scaffold number	Position on scaffold	Size of targeted fragment in base pairs	Motif	Scaffold number	Position on scaffold	Size of targeted fragment in base pairs	Motif	Scaffold number	Position on scaffold	Size of targeted fragment in base pairs	Motif	Position on scaffold	Position on scaffold	Size of targeted fragment in base pairs	Motif	Position on scaffold	Position on scaffold	Size of targeted fragment in base pairs	Motif
Ant20	F-AGGTCCTAGCAGGTAACATTG R-CCTCGGTCGATCGAGCGAGC	scf7180000350284	819318-819968	354 (21)	(AGT)9(TAG)54N11(GTA)5GTG(GTA)4A(TAG)5TG(GTA)4	scaffold1583	436293-436759	170	(TAG)10N9(TAG)4	scaffold00004	6637008-6637438	141	(AGT)4	scaffold2	200822-201306	175	(AGT)4N112(GTA)4N10(AGT)10	scf7180001004934	1347174-1347609	139	No motif	scaffold564	163521-163952	139	(AGT)5	scaffold01104	71186-71635	152	(AGT)5	scaffold115	774636-775084	156	Fewer than 4 consecutive repeats
Ant575	F-TCAGGTTCGACACATGTGCC R-TCAAGATCGTTTGTCAGGCTGA	scf7180000350209	1366808-1367239	242	(TCG)5TCA(TCG)9	scaffold123	48519-49003	294	(TCG)11N42(TCG)5	scaffold00023	2995627-2996077	261	(CGT)5T(GTC)8	scaffold32	1019428-1019868	251	(TCG)9	scf7180001004715	2911904-2912340	247	No motif	scaffold438	543966-544387	232	(GTC)4GAC(GTC)7	scaffold06730	60026-60433	218	(TCG)8C(CGT)7	scaffold745	47771-48248	288	(GTC)10N10(TGC)7
Ant859	F-TACGCGGAGAAACGTCTGGT R-GTGATCTAAACTTCGATGAAC	scf7180000350374	2360493-2360858	239 (20)	(AG)21(GAG)6AG(GA)4	scaffold643	113769-114140	239	(GA)12AA(AG)4	scaffold00025	1438084-1438450	204	(GA)21	scaffold59	984563-984994	180	(AG)16	scf7180001005041	849233-849637	180	No motif	scaffold2808	70567-70921	186	No motif	scaffold00779	3778760-3779113	193	(GA)5(AG)4TGAGT(GA)4	scaffold360	371109-371446	175	No motif
Ant1343	F-TCGGTCCCGTGCCTTCGATT R-GRGGGCGCGTCAAATTTGCT	scf7180000350241	116941-117404	195	No motif	scaffold587	483328-483827	240	(GA)15GG(GA)14	scaffold00055	1636090-1636972	621 (289)	(AG)4N20(AG)14	scaffold31	1564796-1565308	225	(AG)4N11(GA)4N52(GA)14	scf7180001004856	1331352-1331846	229	(AG)6A(GAGT)4(GA)7	scaffold255	14210-14682	201	No motif	scaffold03327	913579-914093	256	(AG)13N8(GA)4	scaffold425	998480-999023	282	(GA)4N31(AG)17
Ant1368	F-ACTACCCCAATGACGACACG R-CTATGCAGGTGCGGGTGTAT	scf7180000349967	60709-61146	316	(TC)8N30(TC)4TT(TC)4TC(TC)4	scaffold587	905081-905475	254	No motif	scaffold00065	496147-496977	750 (317)	(CT)40N41(CT)4GTCTG(TC)14	scaffold31	1910290-1910739	306	(TC)4N25(CT)9	scf7180001004856	994938-995393	348 (21)	(CT)16T(TC)4N12(TC)4	scaffold332	172693-173033	282	(TC)4N18(TC)6	scaffold03327	429571-429958	281	(TC)4T(TC)5	scaffold425	523284-523837	472 (87)	1. (TC)13 2. (TC)11TT(TC)7N36(CT)7
Ant2341	F-RAACAGCAGCTGTCCGGAGG R-GTCGCTGATCGCCACGTTCC	scf7180000349940	314976-315561	298	(CAG)4N14(GCA)6A(CAG)4N9(CAG)6N15(CAG)5	scaffold271	69761-70316	265	1. (CAG)6 2. (CAA)8	scaffold00002	2326862-2327357	208	No motif	scaffold59	153802-154282	190	(CAG)4	scf7180001004972	206318-206792	187	Fewer than 4 consecutive repeats	scaffold2041	121095-121567	208	(GCA)6N37(CAG)6N12(CAG)5	scaffold06207	5646083-5646512	255	(CAG)8N24(CAG)8	scaffold1499	110802-111297	208	No motif
Ant2794	F-TGGTGTGCGTGTTTGCRAGG R-GACTGCCAACCTACGGACTC	scf7180000350365	2071676-2072386	494 (294)	No motif	scaffold132	349179-349744	344	(AG)14AAG(GA)6GG(GA)10GG(GA)5	scaffold00046	706224-706683	243	(GA)4AC(GA)4AAGAGAA(AG)15	scaffold83	753026-753461	213	(AG)10	scf7180001004755	1157489-1157962	252	(AG)4N25(AG)5G(AG)6	scaffold981	399008-399472	247	No motif	scaffold02797	2961314-2961793	261	(AG)4AAG(GA)7C(AG)4	scaffold232	847225-847676	235	(AG)7C(GA)15
Ant2936	F-GGGGGATCCGGTAATCCTCT R-TCGCCCTGCAGTTAATGTGT	scf7180000350217	474578-475069	333	No motif	scaffold357	44056-44636	420	(AG)10N10(GA)4N11(AG)11N15(AG)11	scaffold00009	3582789-3583286	339	(AG)10	scaffold83	1973208-1973710	340	(GA)5	scf7180001005037	1868984-1869454	325	No motif	scaffold84	388871-389367	340	(GA)9N36(AG)8	scaffold02162	628765-629298	375	(AG)5N56(AG)23	scaffold104	910667-911166	341	(AG)15
Ant3648	F-CTCCTGGTCCTGGATCTCCA R-TAACACCATGCCCTCTGTCG	scf7180000350053	88917-89406	352	No motif	scaffold70	1824625-1825261	499	(GA)9GC(GA)14GCA(CG)5N41(GT)14A(AG)16	scaffold00033	2610134-2612152	1881 (1458)	1. (GA)4N21(GA)5N13(GA)10(GAG)6 2. (GA)4N9(GA)12(GAG)6	scaffold98	340981-341463	345	(GA)4N20(GA)4TTGTTCG(GA)4GGAA(GA)8	scf7180001004950	389855-390281	289	(AG)5AA(AG)9	scaffold1292	287685-288161	340	(AG)9N22(GA)4	scaffold02940	1301497-1301975	341	No motif	scaffold244	855567-856099	395	(GA)5N18(AG)18
Ant3653	F-AGCAGAGACCAATCAACGGA R-GGCAATTATCGGACCGGGTT	scf7180000350384	161532-161958	302	(TC)16TT(TC)4	scaffold267	1148948-1149425	400	(CT)6N20(CT)8N20(CT)8CCTCC(CT)7N10(CT)11	scaffold00015	1488640-1489283	550 (20)	1. (CT)8CCN(CT)15TCTC(TTC)12TCTTCTT(CT)4 2.(CT)16	scaffold364	1324980-1325462	303	(TC)10G(CT)4N15(CT)4GTCTG(TC)10	scf7180001004934	3746528-3746918	272	No motif	scaffold244	894978-895366	266	(TC)10CCTA(TC)5	scaffold01565	22895-23279	255	No motif	scaffold99	2645815-2646224	321	No motif
Ant3993	F-TGATCCGCTCTTAAAATTTAGATGGA R-ACTTTCCGCRGCATTAAACATTTTCTT	scf7180000350374	25601-25938	216 (20)	No motif	scaffold842	442956-443469	392	1. (ACG)5GCGGCG(ACG)6GCGGCGACA(ACG)4 2. (AGG)5GGGAGGG(GGA)5	scaffold00011	2714309-2714749	319	(GAC)6N21(GAC)6	scaffold429	529416-529879	342	(ACG)6TGCACA(ACG)6	scf7180001004917	89031-89512	360 (20)	(ACG)6GCGACA(ACG)11	scaffold291	406451-406913	392	(ACG)4ACA(ACG)10	scaffold02958	306234-306716	361	(GAC)8	scaffold327	878213-878721	387	No motif
Ant4155	F-AGAATCTCTTGAGCCCGTCG R-GGCGATACACTTCACCTGAGAC	scf7180000350023	391183-391656	204	(TCG)13N15(TCG)5	scaffold828	583446-583955	256	(GTC)8A(TCG)7A(CGT)6CA(TCG)7C(CGT)8	scaffold00013	120907-121363	202	(CGT)4T(GTC)5A(TCG)14	scaffold74	3788938-3789392	169	(CGT)4	scf7180001005018	6015774-6016190	175	(CGT)15	scaffold4109	402583-402996	181	(TCG)10	scaffold04395	546922-547374	199	(CGT)9N11(TCG)5	scaffold192	1319705-1320131	173	(CGT)13
Ant5035	F-AGGATAGTTTCGCGGTTTATGG R-ACTGACTCGYAGTGTATTTGAGGT	scf7180000350084	52476-52928	336	(TC)21AT(TC)4	scaffold305	360277-360752	362	(TC)4N8(TC)17GCTCG(CT)11	scaffold00030	2986529-2986933	288	No motif	scaffold136	554831-555300	345	(TC)15	scf7180001004912	528868-529360	372	1. (AT)16 2.(TC)5TT(TC)18	scaffold978	113063-113497	319	(CT)4N22(CT)9	scaffold01571	784837-785268	313	No motif	scaffold829	578193-578608	299	No motif
Ant7249	F-AAGTGTCAAGGGCGACTGAG R-CGGGGACAATGGAGCAATCA	scf7180000350300	961786-962791	916 (486)	(AG)33	scaffold198	265274-265746	388	(AGAC)4N11(GA)10	scaffold00012	2349436-2350073	548 (69)	(AG)20(GAG)4(GA)4	scaffold205	55281-55764	378	(GA)7N53(GA)5	scf7180001004715	4597723-4598143	374	No motif	scaffold155	502225-502661	347	(AG)4N7(AG)10	scaffold03126	668719-669171	363	No motif	scaffold174	23214-23676	373	(AG)4AT(AG)21
Ant7680	F-TCCCGGAGCAGCAATTATCC R-TAGGACAAAATGGAGCCCGC	scf7180000350342	1976172-1976640	289	(GA)10	scaffold583	949734-950307	371	(CCT)10	scaffold00009	1923340-1923790	258	No motif	scaffold197	1094123-1094636	290	1. (CT)13 2. (AG)9N19(AG)4 3.(AG)9N19(AG)4	scf7180001005033	947240-947748	317	(AG)4N29(AG)18AA(AG)5	scaffold1232	1983731-1984163	253	(CT)12	scaffold03222	782011-782443	269	No motif	scaffold751	557193-557621	244	No motif
Ant8424	F-TCATAATGCAGATGATGGAACTCCT R-GGCGAGTAACACAATGGCAC	scf7180000350127	424158-424896	547 (464)	No motif	scaffold406	379508-380017	315	1. (CGA)4CAA(CGA)6 2. (CT)17≈ 3. (GTC)7TTC(GTC)4T(TCG)4	scaffold00017	3535072-3535561	305	(TCG)24A(CGT)5CA(TCG)10	scaffold248	1284734-1285199	231	Fewer than 4 consecutive repeats	scf7180001005005	3710162-3710560	214	No motif	scaffold214	211431-211819	206	(TCG)4TTG(TCG)6	scaffold03503	719199-719627	232	(TCG)13	scaffold89	1897031-1897485	297 (104)	(CGT)13
Ant8498	F-GATGCGAAGAGAGGCACGCG R-TGTTGCGAACYTAGGTGGCCTC	scf7180000349935	47446-47751	178	(GGTT)6	scaffold614	17967-18426	191	(TTGG)8	scaffold00012	4876421-4876929	212	(GGTT)12	scaffold248	2310805-2311275	167	(GGTT)8	scf7180001004715	6348192-6348608	152	No motif	scaffold64	1233956-1234379	156	No motif	scaffold05118	2248099-2248572	200	(TTGC)9	scaffold533	160526-161016	196	(GGTT)7
Ant9181	F-TGCCACTTACGCTGTGCACAC R-AAATGCGGCCGAAGAGAAGA	scf7180000349958	60067-60476	298	Fewer than 4 consecutive repeats	scaffold52	283370-283779	270	Fewer than 4 consecutive repeats	scaffold00004	3001792-3002183	282	No motif	scaffold288	385722-386167	287	(ACC)5	scf7180001004929	910877-911274	267	(ACCA)4	scaffold724	53687-54076	284	Fewer than 4 consecutive repeats	scaffold10535	2187798-2188223	293	(ACC)9	scaffold527	1801903-1802304	291	(ACC)5A(ACC)6
Ant9218	F-GACCCACTTTGCCCTCGTAA R-CTCTCGATTAGTCAGGGTGGC	scf7180000350284	1299027-1299522	364	(TCG)9N9(TCG)6	scaffold1066	274780-275591	680	1. (CTT)9 2. (GTC)121	scaffold00004	7285282-7285729	319	(TTC)6	scaffold288	1248988-1249433	316	Fewer than 4 consecutive repeats	scf7180001004934	1854925-1855414	359	(TCG)9	scaffold226	223211-223665	325	No motif	scaffold01104	836529-837015	357	1. (TTC)5G(TCT)4 2. (TCG)8N12(TCG)8	scaffold115	1374447-1374931	355	(TTC)7
Ant10878	F-CGGGTGYTAGTCGTCGCCAT R-GATCAATGCCGCAACGCTAA	scf7180000350174	328982-329374	323	No motif	scaffold246	1038782-1039417	557 (90)	1. (GGAG)6 2. (GA)20	scaffold00003	1627563-1627942	301	No motif	scaffold409	32396-32867	355	(AG)29	scf7180001004715	5867118-5867475	307	No motif	scaffold2043	140682-141089	307	(AG)13(GAGG)9	scaffold06207	604226-604616	325	(GAGG)4N15(GGAGA)6	scaffold320	312141-312543	320	(AG)11
Ant11315	F-AGCGTGTGCGACCGTGTAGC R-GCCATATATCATGGCTTGCCAG	scf7180000349958	1072460-1072992	368	(CAT)9CGTG(ATC)6N71(CAT)5A(ATC)4	scaffold125	209708-210272	390	(CAT)4N46(CAT)4N88(ATC)6ACCATT(ATC)4	scaffold00019	675908-676340	270	(CAT)4	scaffold429	53677-54396	516	(ATCGTG)6(ATC)10N12(ATC)8AC(CAT)4TG(ATC)8N12(ATC)9AC(CAT)4TATCATT(ATC)7	scf7180001004634	44066-44626	395	(CAT)6GAT(CAT)5TAT(CAT)5N96(CAT)11T(ATC)5	scaffold1221	327918-328386	274	(CAT)4N9(CAT)6N9(ATC)10	scaffold06340	187497-188032	342	(ATC)5N48(ATC)6N9(ATC)5ATGATT(ATC)8	scaffold294	339767-340215	276	(CAT)5CAC(CAT)4
Ant11400	F-CAACCACTTTGGGGCGCGAG R-CGAACCTCTTAATGAAATTCTCACCC	scf7180000350374	184961-185259	253	No motif	scaffold842	239704-240216	318	1. (GCCA)7 2. (AG)4N12(AG)13	scaffold00011	2532962-2533405	264	1. (GCCA)5 2. (GA)4N14(GA)19	scaffold429	705380-705824	236	Fewer than 4 consecutive repeats	scf7180001004917	253796-254248	244	(GA)13	scaffold291	237099-237458	229	Fewer than 4 consecutive repeats	scaffold02958	516339-516800	253	(AG)9	scaffold327	699534-700007	257	1. (GCCA)4 2. (AG)4AAATGA(AG)8AA(AG)11
Ant11893	F-CAGGCTCGGRACGTTAATGC R-GGTGCCGACGTCTAGCTAGC	scf7180000349920	856609-857130	367	(GA)5AAGAGAAA(GA)14	scaffold96	313283-313771	383	(GA)13	scaffold00005	3229325-3229922	470 (20)	(GA)7N34(GA)5N13(GA)29	scaffold472	1956690-1957211	362	1. (AG)9N74(AG)6 2. (TC)4N40(TC)8	scf7180001002422	82763-83256	414	No motif	scaffold181	509430-509888	380	(GA)5N32(GA)9	scaffold02694	2131034-2131506	346	(AGAGAAAG)4N34(AG)4	scaffold397	497798-498262	388	(GA)6N40(GA)18
Ant12220	F-AAAAGAGGCGGGCGTTCTTA R-GGTGTTCYGCCCCACCCGTA	scf7180000350292	207432-207978	378	(GGA)5N132(GAG)6	scaffold717	43755-44409	495	(GAC)99	scaffold00027	1822326-1822850	357	(GGA)5N64(GGA)7N17(GAG)10	scaffold501	1019100-1019622	358	(GAG)5N21(GAC)8N25(GAG)4	scf7180001004904	1027824-1028275	309	No motif	scaffold1499	127711-128231	354	(AGG)4	scaffold00206	1142107-1142611	327	(GGA)4TGA(CGA)4	scaffold411	392582-393113	363	(GGA)4N67(GGA)6N31(GGA)9
Ant21	F-TTCTCGGGAGCAACCGTGGT R-CCATCACGCACTCCACCTCG	scf7180000350284	819804-820294	240	(AGT)6	scaffold1583	436593-437184	339	(GTA)4N9(GTG)7N27(GTA)7N37(GTA)6N14(AGT)5AA(TAG)7	scaffold00004	6637278-6637758	234	No motif	scaffold2	201139-201648	256	(AGT)7AAT(AGT)5	scf7180001004934	1347442-1347926	231	(GTA)4N13(TAG)4	scaffold564	163789-164296	258	(GTA)6GC(AGT)8AA(TAG)4	scaffold01104	71473-71955	234	(AGT)4	scaffold115	774921-775404	234	(GTA)4
Ant608	F-AGCGGATCTAGTGGTCTTGG R-ATGGAGGGGAGTAAGAGCGA	scf7180000350209	296113-296517	176	(TGCC)6	scaffold47	644442-644813	202	(CCTG)8G(CTGC)6	scaffold00034	1783949-1784286	178	(TGCC)6	scaffold32	2092185-2092631	172	(GCCT)6	scf7180001004715	1911227-1911559	164	Fewer than 4 consecutive repeats	scaffold372	1248231-1248601	160	Fewer than 4 consecutive repeats	scaffold00314	222138-222502	192	(TGCC)5TGTT(TGCC)4	scaffold50	1315899-1316256	198	(TGCC)8TATAGT(TGCC)6
Ant1049	F-GAGGATGCGGTGGTGGCGGA R-CTGCGCCGCTCCGTGTGTAT	scf7180000350217	210066-210550	241	(GAA)14N22(AAG)4	scaffold357	387493-388021	313	(GAA)7GGAGG(AGA)7T(GAA)8	scaffold00009	3303988-3304482	272	(GAA)17A6(GAA)5	scaffold83	1749569-1750049	208	(GAA)10GAGGAGGAT(GAA)4	scf7180001004924	3180578-3181050	234	(GAA)6N9(GAA)17	scaffold84	127756-128126	221	(GAA)5N15(GAA)5	scaffold02162	921994-922462	266	(GAA)6N35(GAA)14	scaffold104	1183583-1184133	325	(AGA)5N22(GAA)5GAG(GAA)7AAG(GAA)4GCA(GAA)14
Ant1052	F-GCGACCTTCGTGCACGGTATC R-CTTTTAGTCAGACGCACGCG	scf7180000350217	223237-223839	432 (98)	(ACT)13GCGGCGG(CGA)7A(GAC)5	scaffold357	371236-371671	396	No motif	scaffold00009	3318205-3318638	263	Fewer than 4 consecutive repeats	scaffold83	1762174-1762636	275	(ACG)6AA(GAC)5	scf7180001004924	3193348-3193797	271	(GAC)5T(ACG)5	scaffold84	140744-141190	259	No motif	scaffold02162	908910-909363	272	(AGC)6	scaffold104	1170748-1171167	263	Fewer than 4 consecutive repeats
Ant1387	F-ATAGGTGCCACATACGCGTG R-CACAGCCGACTCCCCTCTCC	scf7180000349967	183588-183947	227	(GTCC)4N21(CCGT)7	scaffold925	46232-46698	241	(GTCC)5GCGT(GTTC)4	scaffold00065	651309-651762	197	(GTCC)5	scaffold31	2036298-2036783	217	(CCGT)6	scf7180001004856	870305-870571	197	(GTCC)7	scaffold332	45445-45874	205	1. (AG)14 2. (GTCC)4	scaffold03327	285410-285874	221	(GTCC)5GTTCGC(CCGT)4	scaffold425	380860-381298	197	(GTCC)5
Ant1732	F-ATGATACGCATGCGAGTGCC R-GCCAGCTCCTCCGAGCCTAT	scf7180000349983	71129-71514	187	(CAC)4T(ACC)5	scaffold552	136161-136526	187	(ACC)6N14(CAC)4	scaffold00054	1081765-1082136	187	No motif	scaffold113	1068314-1068802	227	(ACC)11AACACCA(ACC)11	scf7180001005085	1641492-1641863	187	(CAC)4T(ACC)5	scaffold439	524795-525167	190	No motif	scaffold04103	771723-772101	181	(CAC)4N20(CAC)4	scaffold35	2609001-2609373	187	No motif
Ant2409	F-ATCAGCGTCACGATCGAGTT R-CGTGATTCTTCTGACGCGAC	scf7180000350124	475964-476431	257	(CGA)6N18(CGA)4	scaffold404	301675-302124	239	(GAC)9	scaffold00021	1118971-1119398	220	(GAC)12	scaffold170	419166-419621	244	(GAC)6	scf7180001005069	360260-360721	252	(GAC)4N12(GAC)9	scaffold407	279867-280318	243	(CGA)7	scaffold06735	2527055-2527569	306	(CGA)5T(GAC)5GGTGG(CGA)13	scaffold465	367604-368074	220	(GAC)16
Ant3362	F-CCCCAAAACCTACCTCGTCC R-GTCTACAAGCTCGCGATGGA	scf7180000350380	2752396-2752826	208	1. (TCTT)4 2. (GTA)4(GTG)7A(TGG)6	scaffold105	493848-494258	208	1. (TC)17 2. (GTG)8A(TGG)6	scaffold00001	5412282-5412714	211	(AGT)5GGTGGTA(GTG)4A(TGG)6	scaffold314	83834-84272	205	(GTG)7A(TGG)6	scf7180001004940	3493545-3493991	205	(GTG)7A(TGG)8	scaffold538	106202-106659	223	(GTG)5ATGGTGA(TGG)6	scaffold00899	907120-907556	205	(GTG)7A(TGG)6	scaffold708	941540-941959	208	(GTA)4(GTG)7A(TGG)6
Ant3395	F-CCRACGGGCGTCGGCAGTCC R-CCGGCACTTGGTACACGGTA	scf7180000349854	33349-33806	241	(CAA)12CAG(CAA)5	scaffold211	122501-122949	235	(CAA)8CAG(CAA)7	scaffold00008	4941138-4941577	227	(CAA)6CAG(CAA)6	scaffold314	1114332-1114768	223	(CAA)5CAG(CAA)6	scf7180001005015	1364431-1364873	229	(CAA)6CAG(CAA)7	scaffold2159	296676-297115	229	(CAA)7CAG(CAA)5	scaffold01226	126518-126957	226	(CAA)6CAG(CAA)6	scaffold474	484523-484968	232	(CAA)7CAG(CAA)7
Ant3411	F-GCGGCAGCAGCGATCACCCC R-TGCAGCAGGACCGCCGTRGT	scf7180000350375	1001647-1001992	221	(CAG)4CAA(CAG)4N9(CAG)4	scaffold469	734843-735209	227	(CAG)5N27(CAG)5	scaffold00024	1986750-1987099	221	(CAG)9	scaffold82	1208717-1209174	212	(CAG)5	scf7180001005077	1806209-1806534	206	(CAG)8CAA(CAG)5	scaffold232	799769-800112	203	(CAG)4	scaffold00259	362686-363023	209	(CAG)5CAA(CAG)4	scaffold206	607929-608284	227	(CAG)7
Ant3452	F-TGTGGAGTGCGGCARTGGGA R-ATCGACGACAAATCGTGGGC	scf7180000350160	326221-326721	246	(TTGG)10	scaffold222	194417-194891	232	(TTGG)4TTGA(TTGG)3TTGA(TTGG)7	scaffold00002	1161973-1162441	234	(TTGG)4	scaffold341	41702-42184	231	(TTGG)10	scf7180001004916	30743-31183	227	(GTTG)6A(TTGG)4	scaffold2712	75500-75946	234	(TTGG)8N16(TTGG)6	scaffold01224	835966-836410	220	(TTGG)9	scaffold568	338668-339142	238	(TTGG)8N30(TTGG)4
Ant3505	F-TTACCGGACAATCGTGGTGG R-TGAGCACAGCACGACATTCT	scf7180000350037	1397897-1398328	312	No motif	scaffold3541	147338-147879	418	(AG)10N42(AG)8N42(AG)9	scaffold00017	433795-434243	329	No motif	scaffold346	1726517-1726961	300	(AG)4CG(AG)18	scf7180001005018	1384729-1385135	258	No motif	scaffold264	326519-326922	280	No motif	scaffold02551	2359927-2360354	300	No motif	scaffold585	2245163-2245585	303	(AG)22
Ant3541	F-TGCAACAAGTGTCCTGAGGT R-TCACATGTTCCGGCGYGCAT	scf7180000350131	183757-184091	157 (20)	No motif	scaffold1044	618264-618793	360	1. (GA)14N20(GA)4CGCAC(GA)4N9(AG)16 2. (GA)12	scaffold00020	2396817-2401127	4128 (4065)	(GA)23	scaffold82	2928868-2929343	292	(AG)5GGAGG(GA)11	scf7180001005073	1203521-1203967	280	(GA)4AA(GA)6A(AG)4TAGCAG(GA)6(AG)4	scaffold104	260274-260701	255	(GA)4N8(GA)4AGAGA(AG)4	scaffold02966	341419-341876	275	1. (GA)14 2. (GA)7AA(GA)4	scaffold495	348106-348542	262	(GA)19
Ant4709	F-ACGGGGTAAAGGGTTAGGGA R-AGCGATGGGAGATTGGAGAG	scf7180000350377	11704-12152	291	No motif	scaffold1319	268215-272949	4693 (4577)	(CCA)169	scaffold00045	1723250-1723755	348	(TAGG)7A(TGGC)14	scaffold635	568868-569435	382	(TGGC)42	scf7180001004970	2828625-2829063	300	(GGCT)7	scaffold929	185388-185870	317	(TGGC)8	scaffold01244	935630-936083	319	(GGCT)13	scaffold252	679659-680152	453	(CTGG)4N16(CTGG)5CTGA(CTGG)5
Ant5033	F-TTCCCCTCTCCCTGACCACC R-TAAGACAAGGAACGTCCGCG	scf7180000350084	18168-18591	157	(TGCC)5	scaffold305	316721-317310	325	(GCCT)5N72(GCCT)5N16(GCCT)5	scaffold00030	3035918-3036387	180	(TGCC)6	scaffold136	525797-526233	156	(TGCC)7	scf7180001004912	497179-497625	165	(GCCT)8	scaffold978	94817-95296	200	(GCCA)6N14(CTGC)5	scaffold01571	819296-820346	769 (595)	(TGCC)20	scaffold829	533960-534430	180	(TGCC)6
Ant7204	F-GCCCAATCCTCTGCATTCCT R-CCCGCGAAAAGTCCATTTCGC	scf7180000350035	61881-62440	358	(GA)4A(AG)15N31(GA)27GT(AG)4N16(GA)8	scaffold287	678356-678821	272	No motif	scaffold00008	4406790-4407252	261	(GA)4N22(GA)4N9(AG)5	scaffold196	780885-781389	290	(GA)12	scf7180001005017	1012821-1013326	287	(GA)11G(GA)14GGAG(GA)5	scaffold2159	745747-746248	291	(GA)5N10(GA)5N31(GA)4N8(GA)8	scaffold05911	251074-251495	213	No motif	scaffold121	3830811-3831282	270	(GA)4N22(GA)4N15(GGAG)4
Ant8544	F-GGGGTGCGTGCCAGTCTCGT R-CAATGCGATCTAGGTCACCA	scf7180000350383	287275-287719	326	(AT)4GTA(AT)10	scaffold569	270007-270442	326	(AT)4GTA(AT)4(TA)11	scaffold00008	2706690-2707115	312	No motif	scaffold262	68083-68525	327	(AT)4GTA(AT)5(TA)8	scf7180001005056	2303611-2304072	335	(AT)4(TA)12	scaffold942	1002581-1003016	319	(AT)4GTA(AT)4(TA)7	scaffold07705	45229-46225	878 (473)	No motif	scaffold121	2243910-2244340	316	No motif
Ant9564	F-TTAGAGGCGCCAGSCTGCT R-AGCGAGCAACTTCGATGACT	scf7180000350380	3398301-3398727	229	No motif	scaffold661	220104-220579	253	1. (AGG)6 2. (TC)13	scaffold00001	6254335-6254747	221	(GAA)4	scaffold285	1334346-1334853	239	(AAG)5	scf7180001004934	4239943-4240387	223	1. (AGA)5 2. (TC)11CT(TC)4	scaffold107	1296693-1297107	228	No motif	scaffold00413	1856731-1857155	237	(AGA)6	scaffold159	589573-589960	196	Fewer than 4 consecutive repeats
Ant10290	F-CGTTTTCAAATTAACGTTTTTGCC R-ACGCGCGCTTCCGCGCTCGGG	scf7180000350327	287430-287860	282	No motif	scaffold219	443005-443494	391	1. (CT)11 2. (CT)4N11(TC)12C(CT)17T(TC)8	scaffold00016	417239-418850	1430 (1084)	(TC)17TG(TATC)7	scaffold353	498502-499010	331	(TC)8N48(TC)4	scf7180001004755	3276637-3277112	297	No motif	scaffold981	1404002-1404498	308	(TC)9TTCTCTCG(CT)4	scaffold02797	5855948-5856377	323	(TC)7GC(TC)12CCTTCA(TC)4	scaffold553	332273-332750	292	(TC)11TG(TATC)6N33(TC)6
Ant10427	F-AATCAGCTTAGCCGCGCTAA R-ATCCACCGCATCTGGGATTC	scf7180000350384	49473-49966	303	(AGG)4AAGAGA(AGG)5	scaffold267	1275393-1275924	346	1. (AGG)8 2. (GGC)8	scaffold00015	1356211-1356676	283	(AGG)7	scaffold364	1432831-1433335	293	(AGG)7	scf7180001004934	3635994-3636447	259	No motif	scaffold244	1007148-1007605	263	No motif	scaffold07982	90713-91191	286	(AGG)4	scaffold99	2761814-2762294	298	(AGG)4N10(GGA)6
Ant11610	F-GGATAYTGGGGCGGCGTCAA R-GCCGAAAGTGTGGATACCTC	scf7180000350365	2398844-2399228	320	(CGT)4	scaffold1128	231126-231628	428 (249)	No motif	scaffold00046	1123160-1123570	323	(CGT)4	scaffold466	151521-151980	308	(CGT)4N9(CGT)4	scf7180001004837	124890-125394	440	(GTC)9T(TCG)7TT(GTC)6N12(GTC)10A(GCG)4	scaffold1650	256719-257105	314	(TCG)11N13(CGT)4	scaffold03431	1479-1926	389	1. (TCG)15GCGGCGG(CGT)5N18(CGT)9 2. (GCG)5	scaffold232	491247-491634	323	(CGT)4

## Sheet: Table S2
	Table S2. Physical linkage of microsatellite loci. X indicates where two loci are on the same scaffold in that species. Order of species left to right in every box is P. barbatus, H. saltator, At. cephalotes, Ce. biroi, L. humile, Ca. floridanus, S. invicta, Ac. echinatior.
Locus	Ant20								Ant575								Ant859								Ant1343								Ant1368								Ant2341								Ant2794
Ant20
Ant575
Ant859																																												X
Ant1343																																		X		X		X	X	X
Ant1368
Ant2341
Ant2794
Ant2936
Ant3648
Ant3653
Ant3993
Ant4155
Ant5035
Ant7249
Ant7680
Ant8424
Ant8498
Ant9181
Ant9218
Ant10878
Ant11315
Ant11400
Ant11893
Ant12220
Ant21
Ant608
Ant1049
Ant1052
Ant1387
Ant1732
Ant2409
Ant3362
Ant3395
Ant3411
Ant3452
Ant3505
Ant3541
Ant4709
Ant5033
Ant7204
Ant8544
Ant9564
Ant10290
Ant10427
Ant11610
